# Supplementary material for: A retrospective cohort and machine learning study on the efficacy, safety, and recurrence prediction of combined EI-VOM and linear ablation in persistent Non-valvular atrial fibrillation
Source: Front Cardiovasc Med. 2026 Feb 2;13:1689942. doi: 10.3389/fcvm.2026.1689942 (PMC12908034; doi:10.3389/fcvm.2026.1689942)
Supplement: Supplementary file 1 [file Datasheet1.xlsx]

## Sheet: SupTable legend
SupTable legend
SupTable1	Comparison of baseline data of patients in the two groups of ablation strategies
SupTable2	Comparison of relevant intraoperative indicators in patients treated with two ablation strategies
SupTable3	Comparison of perioperative complications between the two groups of ablation strategies
SupTable4	Postoperative follow-up indicators of the two ablation strategies
SupTable5	Comparison of clinical characteristics before, during and after surgery between the group with recurrence of atrial fibrillation and the group without recurrence
SupTable6	Univariate logistic regression analysis of atrial fibrillation recurrence and non-recurrence groups
SupTable7	Multivariate logistic regression analysis of atrial fibrillation recurrence group and non-recurrence group

## Sheet: SupTable1
	SupTable1. Comparison of baseline data of patients in the two groups of ablation strategies
	Clinical characteristics		CPVI (n=132)	CPVI+PLUS (n=132)	P
	General information	Age (years)	67.0 ± 13.4	66.4 ± 9.1	0.068[1]
		Gender			0.899[3]
		Female(%)	48 (36.4%)	50 (37.9%)
		Male(%)	84 (63.6%)	82 (62.1%)
		Height(cm)	163.1 ± 7.5	161.5 ± 7.5	0.172[1]
		Weight(Kg)	64.4 ± 11.6	63.0 ± 11.3	0.650[1]
		BMI(Kg/m2)	23.9 ± 3.3	24.5 ± 3.7	0.359[1]
		CHA2DS2VASc(Score)	3.6 ± 1.5	3.4 ± 1.7	0.134[1]
		HASBLED(Score)	1.4 ± 0.9	1.5 ± 1.0	0.238[1]
		AF course(Month)	17.8 ± 21.5	24.0 ± 32.6	0.670[1]
		Smoking(%)			0.901[3]
		No	75 (56.8%)	77 (58.3%)
		Yes	57 (43.2%)	55 (41.7%)
		Drinking(%)			0.765[3]
		No	102 (77.3%)	105 (79.5%)
		Yes	30 (22.7%)	27 (20.5%)
	Comorbidities	Hypertension(%)			0.805[3]
		No	69 (52.3%)	66 (50.0%)
		Yes	63 (47.7%)	66 (50.0%)
		Diabetes(%)			0.144[3]
		No	114 (86.4%)	104 (78.8%)
		Yes	18 (13.6%)	28 (21.2%)
		Coronary heart disease(%)			0.059[3]
		No	72 (54.5%)	88 (66.7%)
		Yes	60 (45.5%)	44 (33.3%)
		Old cerebral infarction(%)			1.000[3]
		No	114 (86.4%)	114 (86.4%)
		Yes	18 (13.6%)	18 (13.6%)
		Heart failure(%)			0.179[3]
		No	45 (34.1%)	34 (25.8%)
		Yes	87 (65.9%)	98 (74.2%)
	Biochemical indicators	Creatinine(µmol/L)	78.0 ± 22.9	78.4 ± 22.5	0.419[1]
		Uric acid(µmol/L)	389.0 ± 100.2	366.2 ± 112.4	0.860[1]
		Albumin(g/L)	37.8 ± 6.0	36.9 ± 5.2	0.101[1]
		FBG (mmol/L)	5.8 ± 2.0	5.6 ± 1.6	0.989[1]
		TC (mmol/L)	1.3 ± 0.7	1.4 ± 1.0	0.912[1]
		TG (mmol/L)	4.0 ± 1.2	4.1 ± 0.9	0.227[1]
		HDL(mmol/L)	1.2 ± 0.3	1.2 ± 0.3	0.765[1]
		LDL(mmol/L)	2.2 ± 0.9	2.2 ± 0.8	0.692[1]
		Lipoprotein(a)(mg/dL)	22.2 ± 23.5	19.4 ± 22.9	0.622[1]
		Hs-cTnT(ng/L)	18.0 ± 44.4	22.5 ± 65.3	0.262[1]
		PLT(10^9/L)	168.4 ± 62.8	171.5 ± 56.0	0.168[1]
		BNP(pg/ml)	253.9 ± 212.0	279.2 ± 211.2	0.105[1]
	Ultrasound indicators	LVEF(%)	55.8 ± 9.9	54.8 ± 9.7	0.102[1]
		LAAPD (mm)	42.3± 5.4	43.3 ± 5.1	0.384[1]
		LVEED(mm)	51.5 ± 5.5	52.3 ± 7.3	0.386[1]
		Severe valvular regurgitation(%)			0.388[3]
		No		58 (43.9%)
		Yes		74 (56.1%)
	BMI: body mass index; FBG: fasting blood glucose; TC: total cholesterol; TG: triglycerides; LDL: low-density lipoprotein; HDL: high-density lipoprotein; BNP: brain natriuretic peptide; LVEF: left ventricular ejection fraction; LAAPD: left atrial anteroposterior diameter; LVEED: left ventricular end-diastolic diameter; Hs-cTnT: high-sensitivity troponin;PLT:platelet count. [1]: Mann-Whitney U test…

## Sheet: SupTable2
	SupTable2. Comparison of relevant intraoperative indicators in patients treated with two ablation strategies
	Intraoperative indicators	CPVI (n=132)	CPVI+PLUS (n=132)	P
	Left atrial appendage occlusion(%)			0.265[3]
	No	78 (59.1%)	68 (51.5%)
	Yes	54 (40.9%)	64 (48.5%)
	Ablation site
	Mitral isthmus line(%)			0.000[3]
	No	132 (100%)	38 (28.8%)
	Yes	0 (0%)	94 (71.2%)
	Left atrial top line(%)			0.000[3]
	No	132 (100%)	28 (21.2%)
	Yes	0 (0%)	104 (78.8%)
	Left atrial bottom line(%)			0.000[3]
	No	132 (100%)	46 (34.8%)
	Yes	0 (0%)	86 (65.2%)
	tricuspid isthmus line(%)			0.000[3]
	No	132 (100%)	108 (81.8%)
	Yes	0 (0%)	24 (18.2%)
	Ablation Energy(%)			0.000[3]
	Cryoablation	117 (88.6%)	0 (0%)
	Radiofrequency ablation	15 (11.4%)	132 (100%)
	Intraoperative sinus conversion(%)			0.120[3]
	Conversion of atrial flutter to sinus rhythm	6 (4.5%)	8 (6.1%)
	Direct conversion to sinus rhythm	18 (13.6%)	20 (15.2%)
	Pharmacological conversion to sinus rhythm	21 (15.9%)	8 (6.1%)
	Electrical conversion to sinus rhythm	81 (61.4%)	92 (69.7%)
	Failure to restore sinus rhythm	6 (4.5%)	4 (3.0%)
	Number of electrical cardioversions	1.0 ± 0.4	1.0 ± 0.6	0.792[1]
	Operation time(min)	151.8 ± 61.5	205.8 ± 59.6	0.000[1]
	[1]: Mann-Whitney U test; [2]: Fisher's Exact; [3]: Chi-Square Test; [4]: T-test; P < 0.05 was considered significant.

## Sheet: SupTable3
	SupTable3. Comparison of perioperative complications between the two groups of ablation strategies
	Perioperative complications	CPVI(n=132）	CPVI+PLUS(n=132)	P
	Myocardial damage(%)			0.255[3]
	No	123 (93.2%)	128 (97.0%)
	Yes	9 (6.8%)	4 (3.0%)
	Sinus bradycardia(%)			1.000[2]
	No	129 (97.7%)	130 (98.5%)
	Yes	3 (2.3%)	2 (1.5%)
	Pericardial effusion(%)			1.000[2]
	No	129 (97.7%)	128 (97.0%)
	Yes	3 (2.3%)	4 (3.0%)
	Complications at the puncture site(%)			1.000[2]
	No	129 (97.7%)	130 (98.5%)
	Yes	3 (2.3%)	2 (1.5%)
	[1]: Mann-Whitney U test; [2]: Fisher's Exact; [3]: Chi-Square Test; [4]: T-test; P < 0.05 was considered significant.

## Sheet: SupTable4
	SupTable 4. Postoperative follow-up indicators of the two ablation strategies
	Follow-up indicators	CPVI（n=132）	CPVI+PLUS（n=132）	P
	AFEQT(score）	66.4 ± 7.9	72.2 ± 7.1	0.000[1]
	Postoperative LVEF(%)	59.9 ± 6.3	62.6 ± 6.3	0.000[1]
	Postoperative LAAPD(mm)	38.8 ± 7.7	37 ± 4.8	0.003[1]
	Postoperative LVEDD(mm)	47.8 ± 4.4	45.2 ± 7.8	0.006[1]
	Severe postoperative valvular regurgitation(%)			0.706[3]
	No	81 (61.4%)	77 (58.3%)
	Yes	51 (38.6%)	55 (41.7%)
	Postoperative heart failure(%)			0.622[3]
	No	66 (50.0%)	61 (46.2%)
	Yes	66 (50.0%)	71 (53.8%)
	Recurrence of atrial fibrillation(%)			0.001[3]
	No	96 (72.7%)	118 (89.4%)
	Yes	36 (27.3%)	14 (10.6%)
	Atrial fibrillation-free survival(Month)	4.9 ± 1.8	5.8 ± 0.7	0.000[1]
	AFEQT:Atrial Fibrillation Effect on Quality-of-Life Questionnaire; LVEF: left ventricular ejection fraction; LAAPD: left atrial anteroposterior diameter; LVEED: left ventricular end-diastolic diameter; [1]: Mann-Whitney U test; [2]: Fisher's Exact; [3]: Chi-Square Test; [4]: T-test; P < 0.05 was considered significant.

## Sheet: SupTable5
	SupTable5.Comparison of clinical characteristics before, during and after surgery between the group with recurrence of atrial fibrillation and the group without recurrence
	Clinical characteristics	No recurrence group(n=214)	recurrence group(n=50)
	Surgical group			0.001[3]
	CPVI group	96 (44.9%)	36 (72.0%)
	CPVI+PLUS group	118 (55.1%)	14 (28.0%)
	Age (years)	66.5 ± 11.8	67.7 ± 9.4	0.953[1]
	Gender(%)			1.000[3]
	Female	79 (36.9%)	19 (38.0%)
	Male	135 (63.1%)	31 (62.0%)
	Height(cm)	162.6 ± 7.4	161.1 ± 8.1	0.235[4]
	Weight(Kg)	64.1 ± 11.3	62.2 ± 11.9	0.337[1]
	BMI(Kg/m2)	24.2 ± 3.5	24.4 ± 3.7	0.930[1]
	CHA2DS2VASc(Score)	3.4 ± 1.6	3.9 ± 1.6	0.021[1]
	HASBLED(Score)	1.4 ± 0.8	1.6 ± 1.4	0.797[1]
	AF course(Month)	18.5 ± 26.6	31.3 ± 30.2	0.000[1]
	Smoking(%)			0.238[3]
	No	119 (55.6%)	33 (66.0%)
	Yes	95 (44.4%)	17 (34.0%)
	Drinking(%)			0.910[3]
	No	167 (78.0%)	40 (80.0%)
	Yes	47 (22.0%)	10 (20.0%)
	Hypertension(%)			0.983[3]
	No	110 (51.4%)	25 (50.0%)
	Yes	104 (48.6%)	25 (50.0%)
	Diabetes(%)			1.000[3]
	No	177 (82.7%)	41 (82.0%)
	Yes	37 (17.3%)	9 (18.0%)
	Coronary heart disease(%)			0.012[3]
	No	138 (64.5%)	22 (44.0%)
	Yes	76 (35.5%)	28 (56.0%)
	Old cerebral infarction(%)			0.441[3]
	No	187 (87.4%)	41 (82.0%)
	Yes	27 (12.6%)	9 (18.0%)
	Heart failure(%)			0.027[3]
	No	71 (33.2%)	8 (16.0%)
	Yes	143 (66.8%)	42 (84.0%)
	Creatinine(µmol/L)	78.8 ± 22.2	75.6 ± 24.7	0.281[1]
	Uric acid(µmol/L)	372.8 ± 112.7	398.0 ± 74.8	0.049[1]
	Albumin(g/L)	37.7 ± 6.0	35.9 ± 3.5	0.019[1]
	FBG(mmol/L)	5.7 ± 1.7	5.7 ± 2.4	0.046[1]
	TG(mmol/L)	1.4 ± 0.9	1.3 ± 0.6	0.89[1]
	TC(mmol/L)	4.0 ± 1.2	4.1 ± 0.8	0.287[1]
	HDL(mmol/L)	1.2 ± 0.3	1.3 ± 0.3	0.094[1]
	LDL(mmol/L)	2.2 ± 0.9	2.2 ± 0.7	0.960[1]
	Lipoprotein(a)(mg/dL)	21.3 ± 24.1	18.7 ± 18.9	0.823[1]
	hs-cTn(ng/L)	19.2 ± 53.7	24.4 ± 64.5	0.068[1]
	PLT(10^9/L）	171.5 ± 54.1	163.1 ± 78.7	0.032[1]
	BNP(pg/ml)	268.9 ± 213.8	256.5 ± 203.9	0.479[1]
	Pre-operative LVEF（%）	53.9 ± 10.4	55.9 ± 7.4	0.401[1]
	Pre-operative LAAPD(mm)	42.3 ± 5.2	45± 4.9	0.002[1]
	Pre-operative LVEED（mm）	51.9 ± 6.6	51.8 ± 5.8	0.949[1]
	Pre-operative Severe valvular regurgitation(%)			0.000[1]
	No	114 (53.3%)	10 (20.0%)
	Yes	100 (46.7%)	40 (80.0%)
	Ablation site
	Mitral isthmus line(%)			0.017[3]
	No	130 (60.7%)	40 (80.0%)
	Yes	84 (39.3%)	10 (20.0%)
	Left atrial top line(%)			0.095[3]
	No	124 (57.9%)	36 (72.0%)
	Yes	90 (42.1%)	14 (28.0%)
	Left atrial bottom line(%)			0.204[3]
	No	140 (65.4%)	38 (76.0%)
	Yes	74 (34.6%)	12 (24.0%)
	Tricuspid isthmus line(%)			1.000[2]
	No	194 (90.7%)	46 (92.0%)
	Yes	20 (9.3%)	4 (8.0%)
	Left atrial appendage occlusion(%)			0.002[3]
	No	108 (50.5%)	38 (76.0%)
	Yes	106 (49.5%)	12 (24.0%)
	Ablation Energy(%)			0.001[3]
	Cryoablation	84 (39.3%)	33 (66.0%)
	Radiofrequency ablation	130 (60.7%)	17 (34.0%)
	Intraoperative sinus conversion(%)			0.385[2]
	Conversion of atrial flutter to sinus rhythm	12 (5.6%)	2 (4.0%)
	Direct conversion to sinus rhythm	35 (16.4%)	3 (6.0%)
	Pharmacological conversion to sinus rhythm	23 (10.7%)	6 (12.0%)
	Electrical conversion to sinus rhythm	136 (63.6%)	37 (74.0%)
	Failure to restore sinus rhythm	8 (3.7%)	2 (4.0%)
	Number of electrical cardioversions	0.9 ± 0.5	1.1 ± 0.4	0.061[1]
	Operation time(min)	180.1 ± 65.4	173.5 ± 70.0	0.252[1]
	Myocardial damage(%)			0.020[2]
	No	207 (96.7%)	44 (88.0%)
	Yes	7 (3.3%)	6 (12.0%)
	Sinus bradycardia(%)			0.587[2]
	No	209 (97.7%)	50 (100%)
	Yes	5 (2.3%)	0 (0%)
	Pericardial effusion(%)			0.353[2]
	No	207 (96.7%)	50 (100%)
	Yes	7 (3.3%)	0 (0%)
	Post-operative LVEF(%)	61.1 ± 6.7	62.1 ± 5.0	0.273[1]
	Post-operative LAAPD(mm)	37.4 ± 6.4	40.2 ± 6.1	0.004[1]
	Post-operative LVEDD(mm)	46.1 ± 6.4	47.9 ± 6.5	0.066[1]
	Post-operative Severe valvular regurgitation(%)			0.007[1]
	No	137 (64.0%)	21 (42.0%)
	Yes	77 (36.0%)	29 (58.0%)
	Post-operative Heart failure(%)			0.018[3]
	No	111 (51.9%)	16 (32.0%)
	Yes	103 (48.1%)	34 (68.0%)
	BMI: body mass index; FBG: fasting blood glucose; TC: total cholesterol; TG: triglycerides; LDL: low-density lipoprotein; HDL: high-density lipoprotein; BNP: brain natriuretic peptide; LVEF: left ventricular ejection fraction; LAAPD: left atrial anteroposterior diameter; LVEED: left ventricular end-diastolic diameter; Hs-cTnT: high-sensitivity troponin; PLT:platelet count; BNP:B-type natriuretic …

## Sheet: SupTable6
	SupTable 6. Univariate logistic regression analysis of atrial fibrillation recurrence and non-recurrence groups
	Variable	Estimated value	Lower 95% CI	Upper 95% CI	P
	CPVI+PLUS group	0.316	0.157	0.608	0.001
	Gender(Male)	0.955	0.51	1.825	0.886
	Smoking	0.645	0.333	1.215	0.183
	Drinking	0.888	0.395	1.85	0.761
	Hypertension	1.058	0.57	1.963	0.858
	Diabetes	1.05	0.447	2.266	0.905
	Coronary heart disease	2.311	1.241	4.353	0.009
	Old cerebral infarction	1.52	0.635	3.373	0.321
	Heart failure	2.607	1.218	6.253	0.02
	Pre-operative Severe valvular regurgitation	4.56	2.247	10.075	0
	Mitral isthmus line	0.387	0.175	0.787	0.013
	Left atrial top line	0.536	0.265	1.032	0.07
	Left atrial bottom line	0.597	0.284	1.182	0.154
	Tricuspid isthmus line	0.843	0.237	2.36	0.766
	Left atrial appendage occlusion	0.322	0.154	0.633	0.002
	Cryoablation	3.004	1.594	5.843	0.001
	Conversion of atrial flutter to sinus rhythm	0.701	0.107	2.684	0.649
	Direct conversion to sinus rhythm	0.326	0.076	0.959	0.073
	Pharmacological conversion to sinus rhythm	1.132	0.399	2.791	0.799
	Electrical conversion to sinus rhythm	1.632	0.836	3.36	0.164
	Failure to restore sinus rhythm	1.073	0.159	4.45	0.93
	Myocardial damage	4.032	1.244	12.717	0.016
	Sinus bradycardia	1.264	0.521	1.639	0.988
	Pericardial effusion	1.367	0.436	1.534	0.986
	Age	1.01	0.983	1.04	0.488
	Height	0.974	0.934	1.014	0.204
	Weight	0.985	0.957	1.012	0.295
	BMI	1.022	0.935	1.113	0.626
	AF course	1.014	1.004	1.024	0.005
	CHA2DS2VASc	1.202	0.995	1.462	0.059
	HASBLED	1.281	0.939	1.741	0.113
	Pre-operative LVEF	1.023	0.99	1.061	0.199
	Pre-operative LAAPD	1.108	1.042	1.183	0.001
	Pre-operative LVEED	0.997	0.949	1.045	0.894
	Creatinine	0.994	0.979	1.007	0.369
	Uric acid	1.002	0.999	1.005	0.134
	Albumin	0.942	0.885	0.998	0.048
	FBG	0.991	0.82	1.163	0.92
	TG	0.861	0.538	1.237	0.475
	TC	1.119	0.846	1.483	0.431
	HDL	2.546	0.875	7.502	0.087
	LDL	0.951	0.658	1.351	0.782
	Lipoprotein(a)	0.995	0.979	1.008	0.472
	hs-cTn	1.001	0.996	1.006	0.56
	PLT	0.997	0.992	1.003	0.368
	BNP	1	0.998	1.001	0.708
	Number of electrical cardioversions	1.539	0.861	2.751	0.143
	Operation time	0.998	0.994	1.003	0.527
	BMI: body mass index; AF:atrial fibrillation; FBG: fasting blood glucose; TC: total cholesterol; TG: triglycerides; LDL: low-density lipoprotein; HDL: high-density lipoprotein; BNP: brain natriuretic peptide; LVEF: left ventricular ejection fraction; LAAPD: left atrial anteroposterior diameter; LVEED: left ventricular end-diastolic diameter; Hs-cTnT: high-sensitivity troponin; PLT:platelet count;…

## Sheet: SupTable7
	SupTable 7. Multivariate logistic regression analysis of atrial fibrillation recurrence group and non-recurrence group
	Variable	Estimate	Standard Error	Test Statistic	P	Lower 95% CI	Upper 95% CI
	CPVI+PLUS group	0.075	1.106	-2.346	0.019	0.008	0.668
	Coronary heart disease	2.276	0.407	2.019	0.043	1.03	5.137
	Heart failure	2.842	0.52	2.01	0.044	1.065	8.314
	Pre-operative Severe valvular regurgitation	4.831	0.464	3.397	0.001	2.026	12.66
	Mitral isthmus line	0.632	0.71	-0.647	0.518	0.163	2.775
	Left atrial appendage occlusion	0.095	0.59	-3.99	0	0.026	0.275
	Cryoablation	0.224	0.971	-1.538	0.124	0.033	1.614
	Myocardial damage	27.252	0.839	3.94	0	5.407	151.369
	AF course	1.024	0.008	3.057	0.002	1.009	1.041
	Pre-operative LAAPD	1.108	0.043	2.363	0.018	1.02	1.209
	Albumin	0.944	0.041	-1.429	0.153	0.871	1.025
	AF:atrial fibrillation
